# Supplementary material for: Radiotherapy-Related Gene Signature in Prostate Cancer
Source: Cancers (Basel). 2022 Oct 14;14(20):5032. doi: 10.3390/cancers14205032 (PMC9599894; doi:10.3390/cancers14205032)
Supplement: Supplementary file 1 [file cancers-14-05032-s001.zip]

Archive with 1 entries (1 files):
- cancers-1944878-supplementary.pdf
